# Supplementary material for: Pharmacokinetics and Pharmacodynamics of Intranasal Solid Lipid Nanoparticles and Nanostructured Lipid Carriers for Nose-to-Brain Delivery
Source: Pharmaceutics. 2022 Mar 5;14(3):572. doi: 10.3390/pharmaceutics14030572 (PMC8948700; doi:10.3390/pharmaceutics14030572)
Supplement: Supplementary file 1 [file pharmaceutics-14-00572-s001.zip]

Archive with 1 entries (1 files):
- pharmaceutics-1612558-supplementary.pdf
